# Supplementary material for: Racial and ethnic disparities in opioid use for adolescents at US emergency departments
Source: BMC Pediatr. 2021 May 31;21:252. doi: 10.1186/s12887-021-02715-y (PMC8165785; doi:10.1186/s12887-021-02715-y)
Supplement: Supplementary file 1 — Additional file 1. [file 12887_2021_2715_MOESM1_ESM.csv]

GenericCode	GenericName	Prescription_status	Schedule
a10035	ANTIMONY POTASSIUM; ETHANOL; GLYCYRRHIZA; OPIUM
a10085	BISMUTH ANTI-DIARRHEA; KAOLIN; OPIUM; PECTIN
a10095	ASPIRIN; BUFFERS; CODEINE
a10203	BISMUTH SUBSALICYLATE; CHONDRUS; OPIUM; PECTIN; ZINC TOPICAL AGENTS, EXTERNAL USE
a10603	ASPIRIN; CAFFEINE; CODEINE; PHENACETIN	1	3
a10610	ASPIRIN; CAFFEINE; PHENACETIN; PROPOXYPHENE
a10612	ASPIRIN; CAFFEINE; CAMPHOR TOPICAL; OPIUM; PHENACETIN	1	3
a10897	HOMATROPINE METHYL BROMIDE; HYDROCODONE	1	3
a10924	BROMODIPHENHYDRAMINE; CODEINE
a10956	CHLORPHENIRAMINE; HYDROCODONE POLISTIREX	1	3
a11019	APOMORPHINE; SODIUM METABISULFITE
a11044	ACETAMINOPHEN; CHLORPHENIRAMINE; CODEINE; ETHANOL;
a11046	ACETAMINOPHEN; CODEINE; GUAIFENESIN; PHENYLPROPANOLAMINE
a11047	ACETAMINOPHEN; CAFFEINE; CODEINE; SALICYLAMIDE	1	3
a11050	ACETAMINOPHEN; CODEINE; PHENYLTOLOXAMINE	1	3
a11052	CODEINE; EPHEDRINE; GUAIFENESIN; THEOPHYLLINE	1	5
a11055	CHLORPHENIRAMINE; CODEINE; PHENYLEPHRINE
a11061	AMMONIUM CHLORIDE; BROMODIPHENHYDRAMINE; CODEINE; DIPHENHYDRAMINE; POTASSIUM GUAIACOLSULFONATE
a11064	CODEINE; PAPAVERINE
a11065	BROMPHENIRAMINE; CODEINE; GUAIFENESIN; PHENYLEPHRINE; PHENYLPROPANOLAMINE
a11066	CODEINE; PHENYLPROPANOLAMINE; PSEUDOEPHEDRINE
a11068	CODEINE; GUAIFENESIN; PSEUDOEPHEDRINE; TRIPROLIDINE	1	5
a11071	CODEINE; PYRILAMINE	1	5
a11072	CITRIC ACID; CODEINE; PHENIRAMINE; PYRILAMINE
a11076	BUTALBITAL; CODEINE
a11080	HYDROXYZINE; MEPERIDINE	1
a11186	ASPIRIN; PROPOXYPHENE
a11202	ATROPINE; MORPHINE	1	2
a11239	CHLORPHENIRAMINE; HYDROCODONE; PHENYLEPHRINE; PSEUDOEPHEDRINE; PYRILAMINE
a11555	DIHYDROCODEINE; PHENYLPROPANOLAMINE	1	3
a11557	DIHYDROCODEINE; PSEUDOEPHEDRINE	1	3
a11587	KAOLIN; OPIUM; PECTIN	2	5
a11713	DIHYDROCODEINE; POTASSIUM GUAIACOLSULFONATE
a11760	CHLORPHENIRAMINE; GUAIFENESIN; HYDROCODONE; PHENYLALANINE; PSEUDOEPHEDRINE
a11768	ACETAMINOPHEN; ETHANOL; GLYCERIN; HYDROCODONE; PARABENS	1	3
d00012	CODEINE	1	2
d00017	MEPERIDINE	1	2
d00050	METHADONE	1	2
d00167	ALFENTANIL	1	2
d00233	FENTANYL	1	2
d00255	HYDROMORPHONE	1	2
d00308	MORPHINE	1	2
d00311	NALOXONE	1	6
d00329	OXYCODONE	1	2
d00334	PENTAZOCINE	1	4
d00360	PROPOXYPHENE	1	4
d00378	SUFENTANIL	1	2
d00824	OPIUM	1	2
d00825	LEVORPHANOL	1	2
d00833	OXYMORPHONE	1	2
d00837	DEZOCINE
d00838	BUTORPHANOL	1	4
d00839	NALBUPHINE	1	6
d00840	BUPRENORPHINE	1	8
d03071	DIPHENOXYLATE	1	5
d03075	HYDROCODONE	1	2
d03168	DIHYDROCODEINE	1	3
d03340	HOMATROPINE; HYDROCODONE	1	3
d03341	CODEINE; PSEUDOEPHEDRINE	5	8
d03352	HYDROCODONE; PSEUDOEPHEDRINE	1	3
d03353	HYDROCODONE; PHENYLPROPANOLAMINE	1	3
d03356	CHLORPHENIRAMINE; HYDROCODONE	1	3
d03357	CODEINE; PROMETHAZINE	1	5
d03361	CHLORPHENIRAMINE; HYDROCODONE; PHENYLEPHRINE	1	3
d03362	CHLORPHENIRAMINE;CODEINE; PSEUDOEPHEDRINE
d03363	CODEINE; PSEUDOEPHEDRINE; TRIPROLIDINE
d03364	CODEINE; PHENYLEPHRINE; PROMETHAZINE	1	5
d03366	HYDROCODONE; PHENYLEPHRINE; PYRILAMINE
d03367	BROMPHENIRAMINE; CODEINE; PHENYLPROPANOLAMINE
d03393	CODEINE; GUAIFENESIN	5	8
d03394	CODEINE; IODINATED GLYCEROL	1	5
d03396	GUAIFENESIN; HYDROCODONE	1	3
d03397	GUAIFENESIN; HYDROMORPHONE
d03398	CODEINE;GUAIFENESIN; PSEUDOEPHEDRINE	5	8
d03403	GUAIFENESIN; HYDROCODONE; PHENYLEPHRINE	1	3
d03404	GUAIFENESIN; HYDROCODONE; PSEUDOEPHEDRINE	1	3
d03416	CHLORPHENCHLORPHENIRAMINE; HYDROCODONE; PSE	1	3
d03423	ACETAMINOPHEN; CODEINE	1	8
d03424	ASPIRIN; CODEINE	1	3
d03425	ACETAMINOPHEN;BUTALBITAL; CAFFEINE;CODEINE	1	3
d03426	ASPIRIN;BUTALBITAL;CAFFEINE;CODEINE	1	3
d03428	ACETAMINOPHEN; HYDROCODONE	5	3
d03429	ASPIRIN; HYDROCODONE	1	3
d03431	ACETAMINOPHEN; OXYCODONE	1	2
d03432	ASPIRIN; OXYCODONE	1	2
d03433	MEPERIDINE; PROMETHAZINE	1	2
d03434	ACETAMINOPHEN; PROPOXYPHENE	1	4
d03435	ASPIRIN; CAFFEINE; PROPOXYPHENE	1	4
d03436	BELLADONNA; OPIUM	1	2
d03464	DROPERIDOL; FENTANYL	1	2
d03470	ASPIRIN; CARISOPRODOL; CODEINE
d03505	ATROPINE; DIFENOXIN	1	4
d03506	ATROPINE; DIPHENOXYLATE	1	5
d03576	BROMODIPHENHYDRAMINE; CODEINE
d03915	HYDROCODONE; POTASSIUM GUAIACOLSULFONATE	1	3
d04034	REMIFENTANIL
d04225	HYDROCODONE; IBUPROFEN	1	3
d04269	ACETAMINOPHEN; CAFFEINE; DIHYDROCODEINE	1	3
d04752	CARBINOXAMINE; HYDROCODONE; PSEUDOEPHEDRINE	1	3
d04819	BUPRENORPHINE; NALOXONE	1	3
d04880	BROMPHENIRAMINE; HYDROCODONE; PSEUDOEPHEDRIN	1	3
d04887	BUPIVACAINE; HYDROMORPHONE	1	2
d04904	CHLORPHENIRAMINE; DIHYDROCODEINE; PHENYLEPHRINE
d04991	APOMORPHINE
d05303	CHLORPHENIRAMINE; CODEINE
d05415	IBUPROFEN; OXYCODONE	1	2
d05426	BROMPHENIRAMINE; HYDROCODONE; PHENYLEPHRINE	1
d05668	CARBINOXAMINE; HYDROCODONE; PHENYLEPHRINE
d07127	BROMPHENIRAMINE; DIHYDROCODEINE;PSE
d07160	CODEINE; GUAIFENESIN; PHENYLEPHRINE	1	3
d07367	CODEINE; DIPHENHYDRAMINE; PHENYLEPHRINE
d07453	TAPENTADOL	1	2
d07525	DIHYDROCODEINE; PHENYLEPHRINE; PYRILAMINE
d07912	CHLORPHENIRAMINE;CODEINE; PHENYLEPHRINE
n00004	MORPHINE; LIDOCAINE
n00006	BUPIVACAINE; MORPHINE
n08029	CODEINE; ACETAMINOPHEN; CAFFEINE; BUTALBITAL	1	3
n08059	PROMETHAZINE; HYDROMORPHONE HYDROCHLORIDE	1	6
n08106	PHENEROL
n09016	ACETAMINOPHEN; CAFFEINE; PROPOXYPHENE
n09193	CODEINE; GUAIFENESIN; PROMETHAZINE	1	5
n10010	BUPIVACAINE SUFENTANIL
n11013	OXYCODONE; NALOXONE
