# Supplementary material for: Racial and ethnic disparities in opioid use for adolescents at US emergency departments
Source: BMC Pediatr. 2021 May 31;21:252. doi: 10.1186/s12887-021-02715-y (PMC8165785; doi:10.1186/s12887-021-02715-y)
Supplement: Supplementary file 2 — Additional file 2. [file 12887_2021_2715_MOESM2_ESM.csv]

Large_Pain_Cat	ICD9
Other Pain Category	140.0
Other Pain Category	140.1
Other Pain Category	140.3
Other Pain Category	140.4
Other Pain Category	140.5
Other Pain Category	140.6
Other Pain Category	140.8
Other Pain Category	140.9
Other Pain Category	141.0
Other Pain Category	141.1
Other Pain Category	141.2
Other Pain Category	141.3
Other Pain Category	141.4
Other Pain Category	141.5
Other Pain Category	141.6
Other Pain Category	141.8
Other Pain Category	141.9
Other Pain Category	142.0
Other Pain Category	142.1
Other Pain Category	142.2
Other Pain Category	142.8
Other Pain Category	142.9
Other Pain Category	143.0
Other Pain Category	143.1
Other Pain Category	143.8
Other Pain Category	143.9
Other Pain Category	144.0
Other Pain Category	144.1
Other Pain Category	144.8
Other Pain Category	144.9
Other Pain Category	145.0
Other Pain Category	145.1
Other Pain Category	145.2
Other Pain Category	145.3
Other Pain Category	145.4
Other Pain Category	145.5
Other Pain Category	145.6
Other Pain Category	145.8
Other Pain Category	145.9
Other Pain Category	146.0
Other Pain Category	146.1
Other Pain Category	146.2
Other Pain Category	146.3
Other Pain Category	146.4
Other Pain Category	146.5
Other Pain Category	146.6
Other Pain Category	146.7
Other Pain Category	146.8
Other Pain Category	146.9
Other Pain Category	147.0
Other Pain Category	147.1
Other Pain Category	147.2
Other Pain Category	147.3
Other Pain Category	147.8
Other Pain Category	147.9
Other Pain Category	148.0
Other Pain Category	148.1
Other Pain Category	148.2
Other Pain Category	148.3
Other Pain Category	148.8
Other Pain Category	148.9
Other Pain Category	149.0
Other Pain Category	149.1
Other Pain Category	149.8
Other Pain Category	149.9
Other Pain Category	150.0
Other Pain Category	150.1
Other Pain Category	150.2
Other Pain Category	150.3
Other Pain Category	150.4
Other Pain Category	150.5
Other Pain Category	150.8
Other Pain Category	150.9
Other Pain Category	151.0
Other Pain Category	151.1
Other Pain Category	151.2
Other Pain Category	151.3
Other Pain Category	151.4
Other Pain Category	151.5
Other Pain Category	151.6
Other Pain Category	151.8
Other Pain Category	151.9
Other Pain Category	152.0
Other Pain Category	152.1
Other Pain Category	152.2
Other Pain Category	152.3
Other Pain Category	152.8
Other Pain Category	152.9
Other Pain Category	153.0
Other Pain Category	153.1
Other Pain Category	153.2
Other Pain Category	153.3
Other Pain Category	153.4
Other Pain Category	153.5
Other Pain Category	153.6
Other Pain Category	153.7
Other Pain Category	153.8
Other Pain Category	153.9
Other Pain Category	154.0
Other Pain Category	154.1
Other Pain Category	154.2
Other Pain Category	154.3
Other Pain Category	154.8
Other Pain Category	155.0
Other Pain Category	155.1
Other Pain Category	155.2
Other Pain Category	156.0
Other Pain Category	156.1
Other Pain Category	156.2
Other Pain Category	156.8
Other Pain Category	156.9
Other Pain Category	157.0
Other Pain Category	157.1
Other Pain Category	157.2
Other Pain Category	157.3
Other Pain Category	157.4
Other Pain Category	157.8
Other Pain Category	157.9
Other Pain Category	158.0
Other Pain Category	158.8
Other Pain Category	158.9
Other Pain Category	159.0
Other Pain Category	159.1
Other Pain Category	159.8
Other Pain Category	159.9
Other Pain Category	160.0
Other Pain Category	160.1
Other Pain Category	160.2
Other Pain Category	160.3
Other Pain Category	160.4
Other Pain Category	160.5
Other Pain Category	160.8
Other Pain Category	160.9
Other Pain Category	161.0
Other Pain Category	161.1
Other Pain Category	161.2
Other Pain Category	161.3
Other Pain Category	161.8
Other Pain Category	161.9
Other Pain Category	162.0
Other Pain Category	162.2
Other Pain Category	162.3
Other Pain Category	162.4
Other Pain Category	162.5
Other Pain Category	162.8
Other Pain Category	162.9
Other Pain Category	163.0
Other Pain Category	163.1
Other Pain Category	163.8
Other Pain Category	163.9
Other Pain Category	164.0
Other Pain Category	164.1
Other Pain Category	164.2
Other Pain Category	164.3
Other Pain Category	164.8
Other Pain Category	164.9
Other Pain Category	165.0
Other Pain Category	165.8
Other Pain Category	165.9
Other Pain Category	170.0
Other Pain Category	170.1
Other Pain Category	170.2
Other Pain Category	170.3
Other Pain Category	170.4
Other Pain Category	170.5
Other Pain Category	170.6
Other Pain Category	170.7
Other Pain Category	170.8
Other Pain Category	170.9
Other Pain Category	171.0
Other Pain Category	171.2
Other Pain Category	171.3
Other Pain Category	171.4
Other Pain Category	171.5
Other Pain Category	171.6
Other Pain Category	171.7
Other Pain Category	171.8
Other Pain Category	171.9
Other Pain Category	172.0
Other Pain Category	172.1
Other Pain Category	172.2
Other Pain Category	172.3
Other Pain Category	172.4
Other Pain Category	172.5
Other Pain Category	172.6
Other Pain Category	172.7
Other Pain Category	172.8
Other Pain Category	172.9
Other Pain Category	173.0
Other Pain Category	173.00
Other Pain Category	173.01
Other Pain Category	173.02
Other Pain Category	173.09
Other Pain Category	173.1
Other Pain Category	173.10
Other Pain Category	173.11
Other Pain Category	173.12
Other Pain Category	173.19
Other Pain Category	173.2
Other Pain Category	173.20
Other Pain Category	173.21
Other Pain Category	173.22
Other Pain Category	173.29
Other Pain Category	173.3
Other Pain Category	173.30
Other Pain Category	173.31
Other Pain Category	173.32
Other Pain Category	173.39
Other Pain Category	173.4
Other Pain Category	173.40
Other Pain Category	173.41
Other Pain Category	173.42
Other Pain Category	173.49
Other Pain Category	173.5
Other Pain Category	173.50
Other Pain Category	173.51
Other Pain Category	173.52
Other Pain Category	173.59
Other Pain Category	173.6
Other Pain Category	173.60
Other Pain Category	173.61
Other Pain Category	173.62
Other Pain Category	173.69
Other Pain Category	173.7
Other Pain Category	173.70
Other Pain Category	173.71
Other Pain Category	173.72
Other Pain Category	173.79
Other Pain Category	173.8
Other Pain Category	173.80
Other Pain Category	173.81
Other Pain Category	173.82
Other Pain Category	173.89
Other Pain Category	173.9
Other Pain Category	173.90
Other Pain Category	173.91
Other Pain Category	173.92
Other Pain Category	173.99
Other Pain Category	174.0
Other Pain Category	174.1
Other Pain Category	174.2
Other Pain Category	174.3
Other Pain Category	174.4
Other Pain Category	174.5
Other Pain Category	174.6
Other Pain Category	174.8
Other Pain Category	174.9
Other Pain Category	175.0
Other Pain Category	175.9
Other Pain Category	176.0
Other Pain Category	176.1
Other Pain Category	176.2
Other Pain Category	176.3
Other Pain Category	176.4
Other Pain Category	176.5
Other Pain Category	176.8
Other Pain Category	176.9
Other Pain Category	179.
Other Pain Category	180.0
Other Pain Category	180.1
Other Pain Category	180.8
Other Pain Category	180.9
Other Pain Category	181.
Other Pain Category	182.0
Other Pain Category	182.1
Other Pain Category	182.8
Other Pain Category	183.0
Other Pain Category	183.2
Other Pain Category	183.3
Other Pain Category	183.4
Other Pain Category	183.5
Other Pain Category	183.8
Other Pain Category	183.9
Other Pain Category	184.0
Other Pain Category	184.1
Other Pain Category	184.2
Other Pain Category	184.3
Other Pain Category	184.4
Other Pain Category	184.8
Other Pain Category	184.9
Other Pain Category	185.
Other Pain Category	186.0
Other Pain Category	186.9
Other Pain Category	187.1
Other Pain Category	187.2
Other Pain Category	187.3
Other Pain Category	187.4
Other Pain Category	187.5
Other Pain Category	187.6
Other Pain Category	187.7
Other Pain Category	187.8
Other Pain Category	187.9
Other Pain Category	188.0
Other Pain Category	188.1
Other Pain Category	188.2
Other Pain Category	188.3
Other Pain Category	188.4
Other Pain Category	188.5
Other Pain Category	188.6
Other Pain Category	188.7
Other Pain Category	188.8
Other Pain Category	188.9
Other Pain Category	189.0
Other Pain Category	189.1
Other Pain Category	189.2
Other Pain Category	189.3
Other Pain Category	189.4
Other Pain Category	189.8
Other Pain Category	189.9
Other Pain Category	190.0
Other Pain Category	190.1
Other Pain Category	190.2
Other Pain Category	190.3
Other Pain Category	190.4
Other Pain Category	190.5
Other Pain Category	190.6
Other Pain Category	190.7
Other Pain Category	190.8
Other Pain Category	190.9
Other Pain Category	191.0
Other Pain Category	191.1
Other Pain Category	191.2
Other Pain Category	191.3
Other Pain Category	191.4
Other Pain Category	191.5
Other Pain Category	191.6
Other Pain Category	191.7
Other Pain Category	191.8
Other Pain Category	191.9
Other Pain Category	192.0
Other Pain Category	192.1
Other Pain Category	192.2
Other Pain Category	192.3
Other Pain Category	192.8
Other Pain Category	192.9
Other Pain Category	193.
Other Pain Category	194.0
Other Pain Category	194.1
Other Pain Category	194.3
Other Pain Category	194.4
Other Pain Category	194.5
Other Pain Category	194.6
Other Pain Category	194.8
Other Pain Category	194.9
Other Pain Category	195.0
Other Pain Category	195.1
Other Pain Category	195.2
Other Pain Category	195.3
Other Pain Category	195.4
Other Pain Category	195.5
Other Pain Category	195.8
Other Pain Category	196.0
Other Pain Category	196.1
Other Pain Category	196.2
Other Pain Category	196.3
Other Pain Category	196.5
Other Pain Category	196.6
Other Pain Category	196.8
Other Pain Category	196.9
Other Pain Category	197.0
Other Pain Category	197.1
Other Pain Category	197.2
Other Pain Category	197.3
Other Pain Category	197.4
Other Pain Category	197.5
Other Pain Category	197.6
Other Pain Category	197.7
Other Pain Category	197.8
Other Pain Category	198.0
Other Pain Category	198.1
Other Pain Category	198.2
Other Pain Category	198.3
Other Pain Category	198.4
Other Pain Category	198.5
Other Pain Category	198.6
Other Pain Category	198.7
Other Pain Category	198.81
Other Pain Category	198.82
Other Pain Category	198.89
Other Pain Category	199.0
Other Pain Category	199.1
Other Pain Category	199.2
Other Pain Category	200.00
Other Pain Category	200.01
Other Pain Category	200.02
Other Pain Category	200.03
Other Pain Category	200.04
Other Pain Category	200.05
Other Pain Category	200.06
Other Pain Category	200.07
Other Pain Category	200.08
Other Pain Category	200.10
Other Pain Category	200.11
Other Pain Category	200.12
Other Pain Category	200.13
Other Pain Category	200.14
Other Pain Category	200.15
Other Pain Category	200.16
Other Pain Category	200.17
Other Pain Category	200.18
Other Pain Category	200.20
Other Pain Category	200.21
Other Pain Category	200.22
Other Pain Category	200.23
Other Pain Category	200.24
Other Pain Category	200.25
Other Pain Category	200.26
Other Pain Category	200.27
Other Pain Category	200.28
Other Pain Category	200.30
Other Pain Category	200.31
Other Pain Category	200.32
Other Pain Category	200.33
Other Pain Category	200.34
Other Pain Category	200.35
Other Pain Category	200.36
Other Pain Category	200.37
Other Pain Category	200.38
Other Pain Category	200.40
Other Pain Category	200.41
Other Pain Category	200.42
Other Pain Category	200.43
Other Pain Category	200.44
Other Pain Category	200.45
Other Pain Category	200.46
Other Pain Category	200.47
Other Pain Category	200.48
Other Pain Category	200.50
Other Pain Category	200.51
Other Pain Category	200.52
Other Pain Category	200.53
Other Pain Category	200.54
Other Pain Category	200.55
Other Pain Category	200.56
Other Pain Category	200.57
Other Pain Category	200.58
Other Pain Category	200.60
Other Pain Category	200.61
Other Pain Category	200.62
Other Pain Category	200.63
Other Pain Category	200.64
Other Pain Category	200.65
Other Pain Category	200.66
Other Pain Category	200.67
Other Pain Category	200.68
Other Pain Category	200.70
Other Pain Category	200.71
Other Pain Category	200.72
Other Pain Category	200.73
Other Pain Category	200.74
Other Pain Category	200.75
Other Pain Category	200.76
Other Pain Category	200.77
Other Pain Category	200.78
Other Pain Category	200.80
Other Pain Category	200.81
Other Pain Category	200.82
Other Pain Category	200.83
Other Pain Category	200.84
Other Pain Category	200.85
Other Pain Category	200.86
Other Pain Category	200.87
Other Pain Category	200.88
Other Pain Category	201.00
Other Pain Category	201.01
Other Pain Category	201.02
Other Pain Category	201.03
Other Pain Category	201.04
Other Pain Category	201.05
Other Pain Category	201.06
Other Pain Category	201.07
Other Pain Category	201.08
Other Pain Category	201.10
Other Pain Category	201.11
Other Pain Category	201.12
Other Pain Category	201.13
Other Pain Category	201.14
Other Pain Category	201.15
Other Pain Category	201.16
Other Pain Category	201.17
Other Pain Category	201.18
Other Pain Category	201.20
Other Pain Category	201.21
Other Pain Category	201.22
Other Pain Category	201.23
Other Pain Category	201.24
Other Pain Category	201.25
Other Pain Category	201.26
Other Pain Category	201.27
Other Pain Category	201.28
Other Pain Category	201.40
Other Pain Category	201.41
Other Pain Category	201.42
Other Pain Category	201.43
Other Pain Category	201.44
Other Pain Category	201.45
Other Pain Category	201.46
Other Pain Category	201.47
Other Pain Category	201.48
Other Pain Category	201.50
Other Pain Category	201.51
Other Pain Category	201.52
Other Pain Category	201.53
Other Pain Category	201.54
Other Pain Category	201.55
Other Pain Category	201.56
Other Pain Category	201.57
Other Pain Category	201.58
Other Pain Category	201.60
Other Pain Category	201.61
Other Pain Category	201.62
Other Pain Category	201.63
Other Pain Category	201.64
Other Pain Category	201.65
Other Pain Category	201.66
Other Pain Category	201.67
Other Pain Category	201.68
Other Pain Category	201.70
Other Pain Category	201.71
Other Pain Category	201.72
Other Pain Category	201.73
Other Pain Category	201.74
Other Pain Category	201.75
Other Pain Category	201.76
Other Pain Category	201.77
Other Pain Category	201.78
Other Pain Category	201.90
Other Pain Category	201.91
Other Pain Category	201.92
Other Pain Category	201.93
Other Pain Category	201.94
Other Pain Category	201.95
Other Pain Category	201.96
Other Pain Category	201.97
Other Pain Category	201.98
Other Pain Category	202.00
Other Pain Category	202.01
Other Pain Category	202.02
Other Pain Category	202.03
Other Pain Category	202.04
Other Pain Category	202.05
Other Pain Category	202.06
Other Pain Category	202.07
Other Pain Category	202.08
Other Pain Category	202.10
Other Pain Category	202.11
Other Pain Category	202.12
Other Pain Category	202.13
Other Pain Category	202.14
Other Pain Category	202.15
Other Pain Category	202.16
Other Pain Category	202.17
Other Pain Category	202.18
Other Pain Category	202.20
Other Pain Category	202.21
Other Pain Category	202.22
Other Pain Category	202.23
Other Pain Category	202.24
Other Pain Category	202.25
Other Pain Category	202.26
Other Pain Category	202.27
Other Pain Category	202.28
Other Pain Category	202.30
Other Pain Category	202.31
Other Pain Category	202.32
Other Pain Category	202.33
Other Pain Category	202.34
Other Pain Category	202.35
Other Pain Category	202.36
Other Pain Category	202.37
Other Pain Category	202.38
Other Pain Category	202.40
Other Pain Category	202.41
Other Pain Category	202.42
Other Pain Category	202.43
Other Pain Category	202.44
Other Pain Category	202.45
Other Pain Category	202.46
Other Pain Category	202.47
Other Pain Category	202.48
Other Pain Category	202.50
Other Pain Category	202.51
Other Pain Category	202.52
Other Pain Category	202.53
Other Pain Category	202.54
Other Pain Category	202.55
Other Pain Category	202.56
Other Pain Category	202.57
Other Pain Category	202.58
Other Pain Category	202.60
Other Pain Category	202.61
Other Pain Category	202.62
Other Pain Category	202.63
Other Pain Category	202.64
Other Pain Category	202.65
Other Pain Category	202.66
Other Pain Category	202.67
Other Pain Category	202.68
Other Pain Category	202.70
Other Pain Category	202.71
Other Pain Category	202.72
Other Pain Category	202.73
Other Pain Category	202.74
Other Pain Category	202.75
Other Pain Category	202.76
Other Pain Category	202.77
Other Pain Category	202.78
Other Pain Category	202.80
Other Pain Category	202.81
Other Pain Category	202.82
Other Pain Category	202.83
Other Pain Category	202.84
Other Pain Category	202.85
Other Pain Category	202.86
Other Pain Category	202.87
Other Pain Category	202.88
Other Pain Category	202.90
Other Pain Category	202.91
Other Pain Category	202.92
Other Pain Category	202.93
Other Pain Category	202.94
Other Pain Category	202.95
Other Pain Category	202.96
Other Pain Category	202.97
Other Pain Category	202.98
Other Pain Category	203.0
Other Pain Category	203.00
Other Pain Category	203.01
Other Pain Category	203.02
Other Pain Category	203.1
Other Pain Category	203.10
Other Pain Category	203.11
Other Pain Category	203.12
Other Pain Category	203.8
Other Pain Category	203.80
Other Pain Category	203.81
Other Pain Category	203.82
Other Pain Category	204.0
Other Pain Category	204.00
Other Pain Category	204.01
Other Pain Category	204.02
Other Pain Category	204.1
Other Pain Category	204.10
Other Pain Category	204.11
Other Pain Category	204.12
Other Pain Category	204.2
Other Pain Category	204.20
Other Pain Category	204.21
Other Pain Category	204.22
Other Pain Category	204.8
Other Pain Category	204.80
Other Pain Category	204.81
Other Pain Category	204.82
Other Pain Category	204.9
Other Pain Category	204.90
Other Pain Category	204.91
Other Pain Category	204.92
Other Pain Category	205.0
Other Pain Category	205.00
Other Pain Category	205.01
Other Pain Category	205.02
Other Pain Category	205.1
Other Pain Category	205.10
Other Pain Category	205.11
Other Pain Category	205.12
Other Pain Category	205.2
Other Pain Category	205.20
Other Pain Category	205.21
Other Pain Category	205.22
Other Pain Category	205.3
Other Pain Category	205.30
Other Pain Category	205.31
Other Pain Category	205.32
Other Pain Category	205.8
Other Pain Category	205.80
Other Pain Category	205.81
Other Pain Category	205.82
Other Pain Category	205.9
Other Pain Category	205.90
Other Pain Category	205.91
Other Pain Category	205.92
Other Pain Category	206.0
Other Pain Category	206.00
Other Pain Category	206.01
Other Pain Category	206.02
Other Pain Category	206.1
Other Pain Category	206.10
Other Pain Category	206.11
Other Pain Category	206.12
Other Pain Category	206.2
Other Pain Category	206.20
Other Pain Category	206.21
Other Pain Category	206.22
Other Pain Category	206.8
Other Pain Category	206.80
Other Pain Category	206.81
Other Pain Category	206.82
Other Pain Category	206.9
Other Pain Category	206.90
Other Pain Category	206.91
Other Pain Category	206.92
Other Pain Category	207.0
Other Pain Category	207.00
Other Pain Category	207.01
Other Pain Category	207.02
Other Pain Category	207.1
Other Pain Category	207.10
Other Pain Category	207.11
Other Pain Category	207.12
Other Pain Category	207.2
Other Pain Category	207.20
Other Pain Category	207.21
Other Pain Category	207.22
Other Pain Category	207.8
Other Pain Category	207.80
Other Pain Category	207.81
Other Pain Category	207.82
Other Pain Category	208.0
Other Pain Category	208.00
Other Pain Category	208.01
Other Pain Category	208.02
Other Pain Category	208.1
Other Pain Category	208.10
Other Pain Category	208.11
Other Pain Category	208.12
Other Pain Category	208.2
Other Pain Category	208.20
Other Pain Category	208.21
Other Pain Category	208.22
Other Pain Category	208.8
Other Pain Category	208.80
Other Pain Category	208.81
Other Pain Category	208.82
Other Pain Category	208.9
Other Pain Category	208.90
Other Pain Category	208.91
Other Pain Category	208.92
Other Pain Category	209.00
Other Pain Category	209.01
Other Pain Category	209.02
Other Pain Category	209.03
Other Pain Category	209.10
Other Pain Category	209.11
Other Pain Category	209.12
Other Pain Category	209.13
Other Pain Category	209.14
Other Pain Category	209.15
Other Pain Category	209.16
Other Pain Category	209.17
Other Pain Category	209.20
Other Pain Category	209.21
Other Pain Category	209.22
Other Pain Category	209.23
Other Pain Category	209.24
Other Pain Category	209.25
Other Pain Category	209.26
Other Pain Category	209.27
Other Pain Category	209.29
Other Pain Category	209.30
Other Pain Category	209.31
Other Pain Category	209.32
Other Pain Category	209.33
Other Pain Category	209.34
Other Pain Category	209.35
Other Pain Category	209.36
Other Pain Category	209.40
Other Pain Category	209.41
Other Pain Category	209.42
Other Pain Category	209.43
Other Pain Category	209.50
Other Pain Category	209.51
Other Pain Category	209.52
Other Pain Category	209.53
Other Pain Category	209.54
Other Pain Category	209.55
Other Pain Category	209.56
Other Pain Category	209.57
Other Pain Category	209.60
Other Pain Category	209.61
Other Pain Category	209.62
Other Pain Category	209.63
Other Pain Category	209.64
Other Pain Category	209.65
Other Pain Category	209.66
Other Pain Category	209.67
Other Pain Category	209.69
Other Pain Category	209.70
Other Pain Category	209.71
Other Pain Category	209.72
Other Pain Category	209.73
Other Pain Category	209.74
Other Pain Category	209.75
Other Pain Category	209.79
Other Pain Category	210.0
Other Pain Category	210.1
Other Pain Category	210.2
Other Pain Category	210.3
Other Pain Category	210.4
Other Pain Category	210.5
Other Pain Category	210.6
Other Pain Category	210.7
Other Pain Category	210.8
Other Pain Category	210.9
Other Pain Category	211.0
Other Pain Category	211.1
Other Pain Category	211.2
Other Pain Category	211.3
Other Pain Category	211.4
Other Pain Category	211.5
Other Pain Category	211.6
Other Pain Category	211.7
Other Pain Category	211.8
Other Pain Category	211.9
Other Pain Category	212.0
Other Pain Category	212.1
Other Pain Category	212.2
Other Pain Category	212.3
Other Pain Category	212.4
Other Pain Category	212.5
Other Pain Category	212.6
Other Pain Category	212.7
Other Pain Category	212.8
Other Pain Category	212.9
Other Pain Category	213.0
Other Pain Category	213.1
Other Pain Category	213.2
Other Pain Category	213.3
Other Pain Category	213.4
Other Pain Category	213.5
Other Pain Category	213.6
Other Pain Category	213.7
Other Pain Category	213.8
Other Pain Category	213.9
Other Pain Category	214.0
Other Pain Category	214.1
Other Pain Category	214.2
Other Pain Category	214.3
Other Pain Category	214.4
Other Pain Category	214.8
Other Pain Category	214.9
Other Pain Category	215.0
Other Pain Category	215.2
Other Pain Category	215.3
Other Pain Category	215.4
Other Pain Category	215.5
Other Pain Category	215.6
Other Pain Category	215.7
Other Pain Category	215.8
Other Pain Category	215.9
Other Pain Category	216.0
Other Pain Category	216.1
Other Pain Category	216.2
Other Pain Category	216.3
Other Pain Category	216.4
Other Pain Category	216.5
Other Pain Category	216.6
Other Pain Category	216.7
Other Pain Category	216.8
Other Pain Category	216.9
Other Pain Category	217.
Other Pain Category	218.0
Other Pain Category	218.1
Other Pain Category	218.2
Other Pain Category	218.9
Other Pain Category	219.0
Other Pain Category	219.1
Other Pain Category	219.8
Other Pain Category	219.9
Other Pain Category	220.
Other Pain Category	221.0
Other Pain Category	221.1
Other Pain Category	221.2
Other Pain Category	221.8
Other Pain Category	221.9
Other Pain Category	222.0
Other Pain Category	222.1
Other Pain Category	222.2
Other Pain Category	222.3
Other Pain Category	222.4
Other Pain Category	222.8
Other Pain Category	222.9
Other Pain Category	223.0
Other Pain Category	223.1
Other Pain Category	223.2
Other Pain Category	223.3
Other Pain Category	223.81
Other Pain Category	223.89
Other Pain Category	223.9
Other Pain Category	224.0
Other Pain Category	224.1
Other Pain Category	224.2
Other Pain Category	224.3
Other Pain Category	224.4
Other Pain Category	224.5
Other Pain Category	224.6
Other Pain Category	224.7
Other Pain Category	224.8
Other Pain Category	224.9
Other Pain Category	225.0
Other Pain Category	225.1
Other Pain Category	225.2
Other Pain Category	225.3
Other Pain Category	225.4
Other Pain Category	225.8
Other Pain Category	225.9
Other Pain Category	226.
Other Pain Category	227.0
Other Pain Category	227.1
Other Pain Category	227.3
Other Pain Category	227.4
Other Pain Category	227.5
Other Pain Category	227.6
Other Pain Category	227.8
Other Pain Category	227.9
Other Pain Category	228.00
Other Pain Category	228.01
Other Pain Category	228.02
Other Pain Category	228.03
Other Pain Category	228.04
Other Pain Category	228.09
Other Pain Category	228.1
Other Pain Category	229.0
Other Pain Category	229.8
Other Pain Category	229.9
Other Pain Category	230.0
Other Pain Category	230.1
Other Pain Category	230.2
Other Pain Category	230.3
Other Pain Category	230.4
Other Pain Category	230.5
Other Pain Category	230.6
Other Pain Category	230.7
Other Pain Category	230.8
Other Pain Category	230.9
Other Pain Category	231.0
Other Pain Category	231.1
Other Pain Category	231.2
Other Pain Category	231.8
Other Pain Category	231.9
Other Pain Category	232.0
Other Pain Category	232.1
Other Pain Category	232.2
Other Pain Category	232.3
Other Pain Category	232.4
Other Pain Category	232.5
Other Pain Category	232.6
Other Pain Category	232.7
Other Pain Category	232.8
Other Pain Category	232.9
Other Pain Category	233.0
Other Pain Category	233.1
Other Pain Category	233.2
Other Pain Category	233.3
Other Pain Category	233.30
Other Pain Category	233.31
Other Pain Category	233.32
Other Pain Category	233.39
Other Pain Category	233.4
Other Pain Category	233.5
Other Pain Category	233.6
Other Pain Category	233.7
Other Pain Category	233.9
Other Pain Category	234.0
Other Pain Category	234.8
Other Pain Category	234.9
Other Pain Category	235.0
Other Pain Category	235.1
Other Pain Category	235.2
Other Pain Category	235.3
Other Pain Category	235.4
Other Pain Category	235.5
Other Pain Category	235.6
Other Pain Category	235.7
Other Pain Category	235.8
Other Pain Category	235.9
Other Pain Category	236.0
Other Pain Category	236.1
Other Pain Category	236.2
Other Pain Category	236.3
Other Pain Category	236.4
Other Pain Category	236.5
Other Pain Category	236.6
Other Pain Category	236.7
Other Pain Category	236.90
Other Pain Category	236.91
Other Pain Category	236.99
Other Pain Category	237.0
Other Pain Category	237.1
Other Pain Category	237.2
Other Pain Category	237.3
Other Pain Category	237.4
Other Pain Category	237.5
Other Pain Category	237.6
Other Pain Category	237.7
Other Pain Category	237.70
Other Pain Category	237.71
Other Pain Category	237.72
Other Pain Category	237.73
Other Pain Category	237.79
Other Pain Category	237.9
Other Pain Category	238.0
Other Pain Category	238.1
Other Pain Category	238.2
Other Pain Category	238.3
Other Pain Category	238.4
Other Pain Category	238.5
Other Pain Category	238.6
Other Pain Category	238.7
Other Pain Category	238.71
Other Pain Category	238.72
Other Pain Category	238.73
Other Pain Category	238.74
Other Pain Category	238.75
Other Pain Category	238.76
Other Pain Category	238.77
Other Pain Category	238.79
Other Pain Category	238.8
Other Pain Category	238.9
Other Pain Category	239.0
Other Pain Category	239.1
Other Pain Category	239.2
Other Pain Category	239.3
Other Pain Category	239.4
Other Pain Category	239.5
Other Pain Category	239.6
Other Pain Category	239.7
Other Pain Category	239.8
Other Pain Category	239.81
Other Pain Category	239.89
Other Pain Category	239.9
Other Pain Category	258.02
Other Pain Category	258.03
Musculoskeletal Pain	276.61
Musculoskeletal Pain	277.83
Musculoskeletal Pain	277.88
Musculoskeletal Pain	279.50
Musculoskeletal Pain	279.51
Musculoskeletal Pain	279.52
Musculoskeletal Pain	279.53
Other Pain Category	282.41
Other Pain Category	282.42
Other Pain Category	282.5
Other Pain Category	282.60
Other Pain Category	282.61
Other Pain Category	282.62
Other Pain Category	282.63
Other Pain Category	282.64
Other Pain Category	282.68
Other Pain Category	282.69
Musculoskeletal Pain	285.3
Musculoskeletal Pain	287.41
Other Pain Category	339.00
Other Pain Category	339.01
Other Pain Category	339.02
Other Pain Category	339.03
Other Pain Category	339.04
Other Pain Category	339.05
Other Pain Category	339.09
Other Pain Category	339.10
Other Pain Category	339.11
Other Pain Category	339.12
Other Pain Category	339.20
Other Pain Category	339.21
Other Pain Category	339.22
Other Pain Category	339.3
Other Pain Category	339.41
Other Pain Category	339.42
Other Pain Category	339.43
Other Pain Category	339.44
Other Pain Category	339.81
Other Pain Category	339.82
Other Pain Category	339.83
Other Pain Category	339.84
Other Pain Category	339.85
Other Pain Category	339.89
Other Pain Category	346.0
Other Pain Category	346.00
Other Pain Category	346.01
Other Pain Category	346.02
Other Pain Category	346.03
Other Pain Category	346.1
Other Pain Category	346.10
Other Pain Category	346.11
Other Pain Category	346.12
Other Pain Category	346.13
Other Pain Category	346.2
Other Pain Category	346.20
Other Pain Category	346.21
Other Pain Category	346.22
Other Pain Category	346.23
Other Pain Category	346.30
Other Pain Category	346.31
Other Pain Category	346.32
Other Pain Category	346.33
Other Pain Category	346.40
Other Pain Category	346.41
Other Pain Category	346.42
Other Pain Category	346.43
Other Pain Category	346.50
Other Pain Category	346.51
Other Pain Category	346.52
Other Pain Category	346.53
Other Pain Category	346.70
Other Pain Category	346.71
Other Pain Category	346.72
Other Pain Category	346.73
Other Pain Category	346.8
Other Pain Category	346.80
Other Pain Category	346.81
Other Pain Category	346.82
Other Pain Category	346.83
Other Pain Category	346.9
Other Pain Category	346.90
Other Pain Category	346.91
Other Pain Category	346.92
Other Pain Category	346.93
Musculoskeletal Pain	349.0
Musculoskeletal Pain	349.1
Musculoskeletal Pain	349.31
Injury excluding fracture	349.39
Musculoskeletal Pain	414.02
Musculoskeletal Pain	414.03
Musculoskeletal Pain	414.04
Musculoskeletal Pain	414.05
Musculoskeletal Pain	414.07
Musculoskeletal Pain	415.11
Musculoskeletal Pain	429.4
Musculoskeletal Pain	440.30
Musculoskeletal Pain	440.31
Musculoskeletal Pain	440.32
Musculoskeletal Pain	458.2
Musculoskeletal Pain	458.21
Musculoskeletal Pain	458.29
Other Pain Category	511.81
Musculoskeletal Pain	512.1
Musculoskeletal Pain	512.2
Musculoskeletal Pain	518.7
Musculoskeletal Pain	519.0
Musculoskeletal Pain	519.00
Musculoskeletal Pain	519.01
Musculoskeletal Pain	519.02
Musculoskeletal Pain	519.09
Musculoskeletal Pain	520.0
Musculoskeletal Pain	520.1
Musculoskeletal Pain	520.2
Musculoskeletal Pain	520.3
Musculoskeletal Pain	520.4
Musculoskeletal Pain	520.5
Musculoskeletal Pain	520.6
Musculoskeletal Pain	520.7
Musculoskeletal Pain	520.8
Musculoskeletal Pain	520.9
Musculoskeletal Pain	521.0
Musculoskeletal Pain	521.00
Musculoskeletal Pain	521.01
Musculoskeletal Pain	521.02
Musculoskeletal Pain	521.03
Musculoskeletal Pain	521.04
Musculoskeletal Pain	521.05
Musculoskeletal Pain	521.06
Musculoskeletal Pain	521.07
Musculoskeletal Pain	521.08
Musculoskeletal Pain	521.09
Musculoskeletal Pain	521.1
Musculoskeletal Pain	521.10
Musculoskeletal Pain	521.11
Musculoskeletal Pain	521.12
Musculoskeletal Pain	521.13
Musculoskeletal Pain	521.14
Musculoskeletal Pain	521.15
Musculoskeletal Pain	521.2
Musculoskeletal Pain	521.20
Musculoskeletal Pain	521.21
Musculoskeletal Pain	521.22
Musculoskeletal Pain	521.23
Musculoskeletal Pain	521.24
Musculoskeletal Pain	521.25
Musculoskeletal Pain	521.3
Musculoskeletal Pain	521.30
Musculoskeletal Pain	521.31
Musculoskeletal Pain	521.32
Musculoskeletal Pain	521.33
Musculoskeletal Pain	521.34
Musculoskeletal Pain	521.35
Musculoskeletal Pain	521.4
Musculoskeletal Pain	521.40
Musculoskeletal Pain	521.41
Musculoskeletal Pain	521.42
Musculoskeletal Pain	521.49
Musculoskeletal Pain	521.5
Musculoskeletal Pain	521.6
Musculoskeletal Pain	521.7
Musculoskeletal Pain	521.8
Musculoskeletal Pain	521.81
Musculoskeletal Pain	521.89
Musculoskeletal Pain	521.9
Musculoskeletal Pain	522.0
Musculoskeletal Pain	522.1
Musculoskeletal Pain	522.2
Musculoskeletal Pain	522.3
Musculoskeletal Pain	522.4
Musculoskeletal Pain	522.5
Musculoskeletal Pain	522.6
Musculoskeletal Pain	522.7
Musculoskeletal Pain	522.8
Musculoskeletal Pain	522.9
Musculoskeletal Pain	523.0
Musculoskeletal Pain	523.00
Musculoskeletal Pain	523.01
Musculoskeletal Pain	523.1
Musculoskeletal Pain	523.10
Musculoskeletal Pain	523.11
Musculoskeletal Pain	523.2
Musculoskeletal Pain	523.20
Musculoskeletal Pain	523.21
Musculoskeletal Pain	523.22
Musculoskeletal Pain	523.23
Musculoskeletal Pain	523.24
Musculoskeletal Pain	523.25
Musculoskeletal Pain	523.3
Musculoskeletal Pain	523.30
Musculoskeletal Pain	523.31
Musculoskeletal Pain	523.32
Musculoskeletal Pain	523.33
Musculoskeletal Pain	523.4
Musculoskeletal Pain	523.40
Musculoskeletal Pain	523.41
Musculoskeletal Pain	523.42
Musculoskeletal Pain	523.5
Musculoskeletal Pain	523.6
Musculoskeletal Pain	523.8
Musculoskeletal Pain	523.9
Musculoskeletal Pain	524.0
Musculoskeletal Pain	524.00
Musculoskeletal Pain	524.01
Musculoskeletal Pain	524.02
Musculoskeletal Pain	524.03
Musculoskeletal Pain	524.04
Musculoskeletal Pain	524.05
Musculoskeletal Pain	524.06
Musculoskeletal Pain	524.07
Musculoskeletal Pain	524.09
Musculoskeletal Pain	524.1
Musculoskeletal Pain	524.10
Musculoskeletal Pain	524.11
Musculoskeletal Pain	524.12
Musculoskeletal Pain	524.19
Musculoskeletal Pain	524.2
Musculoskeletal Pain	524.20
Musculoskeletal Pain	524.21
Musculoskeletal Pain	524.22
Musculoskeletal Pain	524.23
Musculoskeletal Pain	524.24
Musculoskeletal Pain	524.25
Musculoskeletal Pain	524.26
Musculoskeletal Pain	524.27
Musculoskeletal Pain	524.28
Musculoskeletal Pain	524.29
Musculoskeletal Pain	524.3
Musculoskeletal Pain	524.30
Musculoskeletal Pain	524.31
Musculoskeletal Pain	524.32
Musculoskeletal Pain	524.33
Musculoskeletal Pain	524.34
Musculoskeletal Pain	524.35
Musculoskeletal Pain	524.36
Musculoskeletal Pain	524.37
Musculoskeletal Pain	524.39
Musculoskeletal Pain	524.4
Musculoskeletal Pain	524.5
Musculoskeletal Pain	524.50
Musculoskeletal Pain	524.51
Musculoskeletal Pain	524.52
Musculoskeletal Pain	524.53
Musculoskeletal Pain	524.54
Musculoskeletal Pain	524.55
Musculoskeletal Pain	524.56
Musculoskeletal Pain	524.57
Musculoskeletal Pain	524.59
Musculoskeletal Pain	524.6
Musculoskeletal Pain	524.60
Musculoskeletal Pain	524.61
Musculoskeletal Pain	524.62
Musculoskeletal Pain	524.63
Musculoskeletal Pain	524.64
Musculoskeletal Pain	524.69
Musculoskeletal Pain	524.70
Musculoskeletal Pain	524.71
Musculoskeletal Pain	524.72
Musculoskeletal Pain	524.73
Musculoskeletal Pain	524.74
Musculoskeletal Pain	524.75
Musculoskeletal Pain	524.76
Musculoskeletal Pain	524.79
Musculoskeletal Pain	524.8
Musculoskeletal Pain	524.81
Musculoskeletal Pain	524.82
Musculoskeletal Pain	524.89
Musculoskeletal Pain	524.9
Musculoskeletal Pain	525.0
Musculoskeletal Pain	525.1
Musculoskeletal Pain	525.10
Musculoskeletal Pain	525.11
Musculoskeletal Pain	525.12
Musculoskeletal Pain	525.13
Musculoskeletal Pain	525.19
Musculoskeletal Pain	525.2
Musculoskeletal Pain	525.20
Musculoskeletal Pain	525.21
Musculoskeletal Pain	525.22
Musculoskeletal Pain	525.23
Musculoskeletal Pain	525.24
Musculoskeletal Pain	525.25
Musculoskeletal Pain	525.26
Musculoskeletal Pain	525.3
Musculoskeletal Pain	525.40
Musculoskeletal Pain	525.41
Musculoskeletal Pain	525.42
Musculoskeletal Pain	525.43
Musculoskeletal Pain	525.44
Musculoskeletal Pain	525.50
Musculoskeletal Pain	525.51
Musculoskeletal Pain	525.52
Musculoskeletal Pain	525.53
Musculoskeletal Pain	525.54
Musculoskeletal Pain	525.60
Musculoskeletal Pain	525.61
Musculoskeletal Pain	525.62
Musculoskeletal Pain	525.63
Musculoskeletal Pain	525.64
Musculoskeletal Pain	525.65
Musculoskeletal Pain	525.66
Musculoskeletal Pain	525.67
Musculoskeletal Pain	525.69
Musculoskeletal Pain	525.71
Musculoskeletal Pain	525.72
Musculoskeletal Pain	525.73
Musculoskeletal Pain	525.79
Musculoskeletal Pain	525.8
Musculoskeletal Pain	525.9
Musculoskeletal Pain	526.0
Musculoskeletal Pain	526.1
Musculoskeletal Pain	526.2
Musculoskeletal Pain	526.3
Musculoskeletal Pain	526.4
Musculoskeletal Pain	526.5
Musculoskeletal Pain	526.61
Musculoskeletal Pain	526.62
Musculoskeletal Pain	526.63
Musculoskeletal Pain	526.69
Musculoskeletal Pain	526.81
Musculoskeletal Pain	526.89
Musculoskeletal Pain	526.9
Musculoskeletal Pain	530.86
Musculoskeletal Pain	530.87
Abdominal Pain	535.0
Abdominal Pain	535.00
Abdominal Pain	535.01
Abdominal Pain	535.1
Abdominal Pain	535.10
Abdominal Pain	535.11
Abdominal Pain	535.2
Abdominal Pain	535.20
Abdominal Pain	535.21
Abdominal Pain	535.4
Abdominal Pain	535.40
Abdominal Pain	535.41
Abdominal Pain	535.5
Abdominal Pain	535.50
Abdominal Pain	535.51
Abdominal Pain	535.6
Abdominal Pain	535.60
Abdominal Pain	535.61
Abdominal Pain	535.70
Abdominal Pain	535.71
Musculoskeletal Pain	536.40
Musculoskeletal Pain	536.41
Musculoskeletal Pain	536.42
Musculoskeletal Pain	536.49
Musculoskeletal Pain	539.01
Musculoskeletal Pain	539.09
Musculoskeletal Pain	539.81
Musculoskeletal Pain	539.89
Musculoskeletal Pain	564.2
Musculoskeletal Pain	564.3
Musculoskeletal Pain	564.4
Musculoskeletal Pain	569.6
Musculoskeletal Pain	569.60
Musculoskeletal Pain	569.61
Musculoskeletal Pain	569.62
Musculoskeletal Pain	569.69
Musculoskeletal Pain	569.71
Musculoskeletal Pain	569.79
Other Pain Category	574.20
Other Pain Category	574.21
Other Pain Category	574.30
Other Pain Category	574.31
Other Pain Category	574.40
Other Pain Category	574.41
Other Pain Category	574.50
Other Pain Category	574.51
Other Pain Category	574.60
Other Pain Category	574.61
Other Pain Category	574.70
Other Pain Category	574.71
Other Pain Category	574.80
Other Pain Category	574.81
Other Pain Category	574.90
Other Pain Category	574.91
Musculoskeletal Pain	579.3
Other Pain Category	592.0
Other Pain Category	592.1
Other Pain Category	592.9
Other Pain Category	594.0
Other Pain Category	594.1
Other Pain Category	594.2
Other Pain Category	594.8
Other Pain Category	594.9
Musculoskeletal Pain	596.81
Musculoskeletal Pain	596.82
Musculoskeletal Pain	596.83
Musculoskeletal Pain	614.0
Musculoskeletal Pain	614.1
Musculoskeletal Pain	614.2
Musculoskeletal Pain	614.3
Musculoskeletal Pain	614.4
Musculoskeletal Pain	614.5
Musculoskeletal Pain	614.6
Musculoskeletal Pain	614.7
Musculoskeletal Pain	614.8
Musculoskeletal Pain	614.9
Musculoskeletal Pain	615.0
Musculoskeletal Pain	615.1
Musculoskeletal Pain	615.9
Musculoskeletal Pain	616.0
Musculoskeletal Pain	616.10
Musculoskeletal Pain	616.11
Musculoskeletal Pain	616.2
Musculoskeletal Pain	616.3
Musculoskeletal Pain	616.4
Musculoskeletal Pain	616.50
Musculoskeletal Pain	616.51
Musculoskeletal Pain	616.8
Musculoskeletal Pain	616.81
Musculoskeletal Pain	616.89
Musculoskeletal Pain	616.9
Musculoskeletal Pain	617.0
Musculoskeletal Pain	617.1
Musculoskeletal Pain	617.2
Musculoskeletal Pain	617.3
Musculoskeletal Pain	617.4
Musculoskeletal Pain	617.5
Musculoskeletal Pain	617.6
Musculoskeletal Pain	617.8
Musculoskeletal Pain	617.9
Musculoskeletal Pain	625.0
Musculoskeletal Pain	625.1
Musculoskeletal Pain	625.2
Musculoskeletal Pain	625.4
Musculoskeletal Pain	625.5
Musculoskeletal Pain	625.6
Musculoskeletal Pain	625.70
Musculoskeletal Pain	625.71
Musculoskeletal Pain	625.79
Musculoskeletal Pain	625.8
Musculoskeletal Pain	625.9
Musculoskeletal Pain	629.31
Musculoskeletal Pain	629.32
Musculoskeletal Pain	716.10
Musculoskeletal Pain	716.11
Musculoskeletal Pain	716.12
Musculoskeletal Pain	716.13
Musculoskeletal Pain	716.14
Musculoskeletal Pain	716.15
Musculoskeletal Pain	716.16
Musculoskeletal Pain	716.17
Musculoskeletal Pain	716.18
Musculoskeletal Pain	716.19
Musculoskeletal Pain	717.0
Musculoskeletal Pain	717.1
Musculoskeletal Pain	717.2
Musculoskeletal Pain	717.3
Musculoskeletal Pain	717.40
Musculoskeletal Pain	717.41
Musculoskeletal Pain	717.42
Musculoskeletal Pain	717.43
Musculoskeletal Pain	717.49
Musculoskeletal Pain	717.5
Musculoskeletal Pain	717.6
Musculoskeletal Pain	717.7
Musculoskeletal Pain	717.81
Musculoskeletal Pain	717.82
Musculoskeletal Pain	717.83
Musculoskeletal Pain	717.84
Musculoskeletal Pain	717.85
Musculoskeletal Pain	717.89
Musculoskeletal Pain	717.9
Musculoskeletal Pain	718.00
Musculoskeletal Pain	718.01
Musculoskeletal Pain	718.02
Musculoskeletal Pain	718.03
Musculoskeletal Pain	718.04
Musculoskeletal Pain	718.05
Musculoskeletal Pain	718.07
Musculoskeletal Pain	718.08
Musculoskeletal Pain	718.09
Musculoskeletal Pain	718.30
Musculoskeletal Pain	718.31
Musculoskeletal Pain	718.32
Musculoskeletal Pain	718.33
Musculoskeletal Pain	718.34
Musculoskeletal Pain	718.35
Musculoskeletal Pain	718.36
Musculoskeletal Pain	718.37
Musculoskeletal Pain	718.38
Musculoskeletal Pain	718.39
Musculoskeletal Pain	720.1
Musculoskeletal Pain	720.2
Musculoskeletal Pain	720.81
Musculoskeletal Pain	720.89
Musculoskeletal Pain	720.9
Musculoskeletal Pain	721.0
Musculoskeletal Pain	721.1
Musculoskeletal Pain	721.2
Musculoskeletal Pain	721.3
Musculoskeletal Pain	721.41
Musculoskeletal Pain	721.42
Musculoskeletal Pain	721.5
Musculoskeletal Pain	721.6
Musculoskeletal Pain	721.7
Musculoskeletal Pain	721.8
Musculoskeletal Pain	721.90
Musculoskeletal Pain	721.91
Musculoskeletal Pain	722.0
Musculoskeletal Pain	722.10
Musculoskeletal Pain	722.11
Musculoskeletal Pain	722.2
Musculoskeletal Pain	722.30
Musculoskeletal Pain	722.31
Musculoskeletal Pain	722.32
Musculoskeletal Pain	722.39
Musculoskeletal Pain	722.4
Musculoskeletal Pain	722.51
Musculoskeletal Pain	722.52
Musculoskeletal Pain	722.6
Musculoskeletal Pain	722.70
Musculoskeletal Pain	722.71
Musculoskeletal Pain	722.72
Musculoskeletal Pain	722.73
Musculoskeletal Pain	722.80
Musculoskeletal Pain	722.81
Musculoskeletal Pain	722.82
Musculoskeletal Pain	722.83
Musculoskeletal Pain	722.90
Musculoskeletal Pain	722.91
Musculoskeletal Pain	722.92
Musculoskeletal Pain	722.93
Musculoskeletal Pain	723.0
Musculoskeletal Pain	723.1
Musculoskeletal Pain	723.2
Musculoskeletal Pain	723.3
Musculoskeletal Pain	723.4
Musculoskeletal Pain	723.5
Musculoskeletal Pain	723.6
Musculoskeletal Pain	723.7
Musculoskeletal Pain	723.8
Musculoskeletal Pain	723.9
Musculoskeletal Pain	724.00
Musculoskeletal Pain	724.01
Musculoskeletal Pain	724.02
Musculoskeletal Pain	724.03
Musculoskeletal Pain	724.09
Musculoskeletal Pain	724.1
Musculoskeletal Pain	724.2
Musculoskeletal Pain	724.3
Musculoskeletal Pain	724.4
Musculoskeletal Pain	724.5
Musculoskeletal Pain	724.6
Musculoskeletal Pain	724.70
Musculoskeletal Pain	724.71
Musculoskeletal Pain	724.79
Musculoskeletal Pain	724.8
Musculoskeletal Pain	724.9
Fractures	733.1
Fractures	733.10
Fractures	733.11
Fractures	733.12
Fractures	733.13
Fractures	733.14
Fractures	733.15
Fractures	733.16
Fractures	733.19
Fractures	733.93
Fractures	733.94
Fractures	733.95
Fractures	733.96
Fractures	733.97
Fractures	733.98
Musculoskeletal Pain	780.62
Musculoskeletal Pain	780.63
Musculoskeletal Pain	780.66
Other Pain Category	784.0
Musculoskeletal Pain	784.92
Other Pain Category	786.50
Other Pain Category	786.51
Other Pain Category	786.59
Other Pain Category	788.0
Abdominal Pain	789.0
Abdominal Pain	789.00
Abdominal Pain	789.01
Abdominal Pain	789.02
Abdominal Pain	789.03
Abdominal Pain	789.04
Abdominal Pain	789.05
Abdominal Pain	789.06
Abdominal Pain	789.07
Abdominal Pain	789.09
Other Pain Category	789.51
Abdominal Pain	789.60
Abdominal Pain	789.61
Abdominal Pain	789.62
Abdominal Pain	789.63
Abdominal Pain	789.64
Abdominal Pain	789.65
Abdominal Pain	789.66
Abdominal Pain	789.67
Abdominal Pain	789.69
Other Pain Category	795.0
Other Pain Category	795.01
Other Pain Category	795.02
Other Pain Category	795.03
Other Pain Category	795.04
Other Pain Category	795.06
Other Pain Category	795.1
Other Pain Category	795.10
Other Pain Category	795.11
Other Pain Category	795.12
Other Pain Category	795.13
Other Pain Category	795.14
Other Pain Category	795.16
Other Pain Category	796.70
Other Pain Category	796.71
Other Pain Category	796.72
Other Pain Category	796.73
Other Pain Category	796.74
Other Pain Category	796.76
Fractures	800.00
Fractures	800.01
Fractures	800.02
Fractures	800.03
Fractures	800.04
Fractures	800.05
Fractures	800.06
Fractures	800.09
Injury excluding fracture	800.10
Injury excluding fracture	800.11
Injury excluding fracture	800.12
Injury excluding fracture	800.13
Injury excluding fracture	800.14
Injury excluding fracture	800.15
Injury excluding fracture	800.16
Injury excluding fracture	800.19
Injury excluding fracture	800.20
Injury excluding fracture	800.21
Injury excluding fracture	800.22
Injury excluding fracture	800.23
Injury excluding fracture	800.24
Injury excluding fracture	800.25
Injury excluding fracture	800.26
Injury excluding fracture	800.29
Injury excluding fracture	800.30
Injury excluding fracture	800.31
Injury excluding fracture	800.32
Injury excluding fracture	800.33
Injury excluding fracture	800.34
Injury excluding fracture	800.35
Injury excluding fracture	800.36
Injury excluding fracture	800.39
Injury excluding fracture	800.40
Injury excluding fracture	800.41
Injury excluding fracture	800.42
Injury excluding fracture	800.43
Injury excluding fracture	800.44
Injury excluding fracture	800.45
Injury excluding fracture	800.46
Injury excluding fracture	800.49
Fractures	800.50
Fractures	800.51
Fractures	800.52
Fractures	800.53
Fractures	800.54
Fractures	800.55
Fractures	800.56
Fractures	800.59
Injury excluding fracture	800.60
Injury excluding fracture	800.61
Injury excluding fracture	800.62
Injury excluding fracture	800.63
Injury excluding fracture	800.64
Injury excluding fracture	800.65
Injury excluding fracture	800.66
Injury excluding fracture	800.69
Injury excluding fracture	800.70
Injury excluding fracture	800.71
Injury excluding fracture	800.72
Injury excluding fracture	800.73
Injury excluding fracture	800.74
Injury excluding fracture	800.75
Injury excluding fracture	800.76
Injury excluding fracture	800.79
Injury excluding fracture	800.80
Injury excluding fracture	800.81
Injury excluding fracture	800.82
Injury excluding fracture	800.83
Injury excluding fracture	800.84
Injury excluding fracture	800.85
Injury excluding fracture	800.86
Injury excluding fracture	800.89
Injury excluding fracture	800.90
Injury excluding fracture	800.91
Injury excluding fracture	800.92
Injury excluding fracture	800.93
Injury excluding fracture	800.94
Injury excluding fracture	800.95
Injury excluding fracture	800.96
Injury excluding fracture	800.99
Fractures	801.00
Fractures	801.01
Fractures	801.02
Fractures	801.03
Fractures	801.04
Fractures	801.05
Fractures	801.06
Fractures	801.09
Injury excluding fracture	801.10
Injury excluding fracture	801.11
Injury excluding fracture	801.12
Injury excluding fracture	801.13
Injury excluding fracture	801.14
Injury excluding fracture	801.15
Injury excluding fracture	801.16
Injury excluding fracture	801.19
Injury excluding fracture	801.20
Injury excluding fracture	801.21
Injury excluding fracture	801.22
Injury excluding fracture	801.23
Injury excluding fracture	801.24
Injury excluding fracture	801.25
Injury excluding fracture	801.26
Injury excluding fracture	801.29
Injury excluding fracture	801.30
Injury excluding fracture	801.31
Injury excluding fracture	801.32
Injury excluding fracture	801.33
Injury excluding fracture	801.34
Injury excluding fracture	801.35
Injury excluding fracture	801.36
Injury excluding fracture	801.39
Injury excluding fracture	801.40
Injury excluding fracture	801.41
Injury excluding fracture	801.42
Injury excluding fracture	801.43
Injury excluding fracture	801.44
Injury excluding fracture	801.45
Injury excluding fracture	801.46
Injury excluding fracture	801.49
Fractures	801.50
Fractures	801.51
Fractures	801.52
Fractures	801.53
Fractures	801.54
Fractures	801.55
Fractures	801.56
Fractures	801.59
Injury excluding fracture	801.60
Injury excluding fracture	801.61
Injury excluding fracture	801.62
Injury excluding fracture	801.63
Injury excluding fracture	801.64
Injury excluding fracture	801.65
Injury excluding fracture	801.66
Injury excluding fracture	801.69
Injury excluding fracture	801.70
Injury excluding fracture	801.71
Injury excluding fracture	801.72
Injury excluding fracture	801.73
Injury excluding fracture	801.74
Injury excluding fracture	801.75
Injury excluding fracture	801.76
Injury excluding fracture	801.79
Injury excluding fracture	801.80
Injury excluding fracture	801.81
Injury excluding fracture	801.82
Injury excluding fracture	801.83
Injury excluding fracture	801.84
Injury excluding fracture	801.85
Injury excluding fracture	801.86
Injury excluding fracture	801.89
Injury excluding fracture	801.90
Injury excluding fracture	801.91
Injury excluding fracture	801.92
Injury excluding fracture	801.93
Injury excluding fracture	801.94
Injury excluding fracture	801.95
Injury excluding fracture	801.96
Injury excluding fracture	801.99
Fractures	802.0
Fractures	802.1
Fractures	802.20
Fractures	802.21
Fractures	802.22
Fractures	802.23
Fractures	802.24
Fractures	802.25
Fractures	802.26
Fractures	802.27
Fractures	802.28
Fractures	802.29
Fractures	802.30
Fractures	802.31
Fractures	802.32
Fractures	802.33
Fractures	802.34
Fractures	802.35
Fractures	802.36
Fractures	802.37
Fractures	802.38
Fractures	802.39
Fractures	802.4
Fractures	802.5
Fractures	802.6
Fractures	802.7
Fractures	802.8
Fractures	802.9
Fractures	803.00
Fractures	803.01
Fractures	803.02
Fractures	803.03
Fractures	803.04
Fractures	803.05
Fractures	803.06
Fractures	803.09
Injury excluding fracture	803.10
Injury excluding fracture	803.11
Injury excluding fracture	803.12
Injury excluding fracture	803.13
Injury excluding fracture	803.14
Injury excluding fracture	803.15
Injury excluding fracture	803.16
Injury excluding fracture	803.19
Injury excluding fracture	803.20
Injury excluding fracture	803.21
Injury excluding fracture	803.22
Injury excluding fracture	803.23
Injury excluding fracture	803.24
Injury excluding fracture	803.25
Injury excluding fracture	803.26
Injury excluding fracture	803.29
Injury excluding fracture	803.30
Injury excluding fracture	803.31
Injury excluding fracture	803.32
Injury excluding fracture	803.33
Injury excluding fracture	803.34
Injury excluding fracture	803.35
Injury excluding fracture	803.36
Injury excluding fracture	803.39
Injury excluding fracture	803.40
Injury excluding fracture	803.41
Injury excluding fracture	803.42
Injury excluding fracture	803.43
Injury excluding fracture	803.44
Injury excluding fracture	803.45
Injury excluding fracture	803.46
Injury excluding fracture	803.49
Fractures	803.50
Fractures	803.51
Fractures	803.52
Fractures	803.53
Fractures	803.54
Fractures	803.55
Fractures	803.56
Fractures	803.59
Injury excluding fracture	803.60
Injury excluding fracture	803.61
Injury excluding fracture	803.62
Injury excluding fracture	803.63
Injury excluding fracture	803.64
Injury excluding fracture	803.65
Injury excluding fracture	803.66
Injury excluding fracture	803.69
Injury excluding fracture	803.70
Injury excluding fracture	803.71
Injury excluding fracture	803.72
Injury excluding fracture	803.73
Injury excluding fracture	803.74
Injury excluding fracture	803.75
Injury excluding fracture	803.76
Injury excluding fracture	803.79
Injury excluding fracture	803.80
Injury excluding fracture	803.81
Injury excluding fracture	803.82
Injury excluding fracture	803.83
Injury excluding fracture	803.84
Injury excluding fracture	803.85
Injury excluding fracture	803.86
Injury excluding fracture	803.89
Injury excluding fracture	803.90
Injury excluding fracture	803.91
Injury excluding fracture	803.92
Injury excluding fracture	803.93
Injury excluding fracture	803.94
Injury excluding fracture	803.95
Injury excluding fracture	803.96
Injury excluding fracture	803.99
Fractures	804.00
Fractures	804.01
Fractures	804.02
Fractures	804.03
Fractures	804.04
Fractures	804.05
Fractures	804.06
Fractures	804.09
Injury excluding fracture	804.10
Injury excluding fracture	804.11
Injury excluding fracture	804.12
Injury excluding fracture	804.13
Injury excluding fracture	804.14
Injury excluding fracture	804.15
Injury excluding fracture	804.16
Injury excluding fracture	804.19
Injury excluding fracture	804.20
Injury excluding fracture	804.21
Injury excluding fracture	804.22
Injury excluding fracture	804.23
Injury excluding fracture	804.24
Injury excluding fracture	804.25
Injury excluding fracture	804.26
Injury excluding fracture	804.29
Injury excluding fracture	804.30
Injury excluding fracture	804.31
Injury excluding fracture	804.32
Injury excluding fracture	804.33
Injury excluding fracture	804.34
Injury excluding fracture	804.35
Injury excluding fracture	804.36
Injury excluding fracture	804.39
Injury excluding fracture	804.40
Injury excluding fracture	804.41
Injury excluding fracture	804.42
Injury excluding fracture	804.43
Injury excluding fracture	804.44
Injury excluding fracture	804.45
Injury excluding fracture	804.46
Injury excluding fracture	804.49
Fractures	804.50
Fractures	804.51
Fractures	804.52
Fractures	804.53
Fractures	804.54
Fractures	804.55
Fractures	804.56
Fractures	804.59
Injury excluding fracture	804.60
Injury excluding fracture	804.61
Injury excluding fracture	804.62
Injury excluding fracture	804.63
Injury excluding fracture	804.64
Injury excluding fracture	804.65
Injury excluding fracture	804.66
Injury excluding fracture	804.69
Injury excluding fracture	804.70
Injury excluding fracture	804.71
Injury excluding fracture	804.72
Injury excluding fracture	804.73
Injury excluding fracture	804.74
Injury excluding fracture	804.75
Injury excluding fracture	804.76
Injury excluding fracture	804.79
Injury excluding fracture	804.80
Injury excluding fracture	804.81
Injury excluding fracture	804.82
Injury excluding fracture	804.83
Injury excluding fracture	804.84
Injury excluding fracture	804.85
Injury excluding fracture	804.86
Injury excluding fracture	804.89
Injury excluding fracture	804.90
Injury excluding fracture	804.91
Injury excluding fracture	804.92
Injury excluding fracture	804.93
Injury excluding fracture	804.94
Injury excluding fracture	804.95
Injury excluding fracture	804.96
Injury excluding fracture	804.99
Fractures	805.00
Fractures	805.01
Fractures	805.02
Fractures	805.03
Fractures	805.04
[truncated: 1,896 more rows]
